# Supplementary material for: Multiparameter Neural Network Modeling of Facilitated Transport Mixed Matrix Membranes for Carbon Dioxide Removal
Source: Membranes (Basel). 2022 Apr 14;12(4):421. doi: 10.3390/membranes12040421 (PMC9028914; doi:10.3390/membranes12040421)
Supplement: Supplementary file 1 [file membranes-12-00421-s001.zip]

Archive with 1 entries (1 files):
- membranes-1629843-supplementary.pdf
